# Supplementary material for: Clinical evaluation of MiADE: a natural language processing system for assisting structured diagnosis recording at the point of care
Source: BMJ Health Care Inform. 2026 Feb 11;33(1):e101801. doi: 10.1136/bmjhci-2025-101801 (PMC12911726; doi:10.1136/bmjhci-2025-101801)
Supplement: online supplemental file 2 [file bmjhci-33-1-s002.ods]

## Sheet: pre_dictionary
variable	description
Q4.2	How long have you used Epic for in your clinical practice?
Q4.3	How confident do you feel in being able to enter structured data on Epic?
Q4.4	Why is this? Please specify below.
Q5.1	What setting will you be using MiADE in?
Q6.2	How frequently do you enter problem list entries or diagnoses when seeing a patient in clinic?
Q6.3	How frequently do you enter problem list entries or diagnoses when clerking a patient or reviewing a patient on a ward round?
Q6.4	How frequently do you enter problem list entries or diagnoses when completing a discharge summary?
Q6.5	How easy or difficult do you find it to use the Epic interface for entering problems or diagnoses?
Q6.6	Why is this? Please specify below.
Q6.7	How important do you feel it is to have structured information about problems in the health record?
Q6.8	Why is this? Please specify below.
Q7.2	How frequently do you enter medications in the structured medications section when seeing a patient in clinic?
Q7.3	How easy or difficult do you find it to use the Epic interface for entering medications in the structured medications section?
Q7.4	Why is this? Please specify below.
Q7.5	How important do you feel it is to have structured information about medications in the health record?
Q7.6	Why is this? Please specify below.
Q8.2	How frequently do you enter allergies or medication intolerances seeing a patient in clinic?
Q8.3	How frequently do you enter allergies or medication intolerances when clerking a patient or reviewing a patient on a ward round?
Q8.4	How frequently do you enter allergies or medication intolerances when completing a discharge summary?
Q8.5	How easy or difficult did you find it to use the Epic interface for entering allergies and medication intolerances?
Q8.6	Why is this? Please specify below.
Q8.7	How important do you feel it is to have structured information about allergies in the health record?
Q8.8	Why is this? Please specify below.
Q9.2	What works well for you? Please specify below.
Q9.3	What could be improved? Please specify below.
profession	Profession and seniority of clinical user

## Sheet: pre_data
Q4.2	Q4.3	Q4.4	Q5.1	Q6.2	Q6.3	Q6.4	Q6.5	Q6.6	Q6.7	Q6.8	Q7.2	Q7.3	Q7.4	Q7.5	Q7.6	Q8.2	Q8.3	Q8.4	Q8.5	Q8.6	Q8.7	Q8.8	Q9.2	Q9.3	profession
More than 2 years	Somewhat confident		Both of the above	Always	Always	Rarely	Neither easy nor difficult		Very important		Rarely	Difficult		Important		Sometimes	Sometimes	Rarely	Neither easy nor difficult		Important			More efficient and more automation from previous records	Consultant
Less than 6 months	Somewhat confident	Easy to use system and to learn about	Inpatient		Rarely	Usually	Easy	Straightforward and easy to use system with well labelled tiles	Very important	Makes it easier to write discharge paper work and to understand past medical problems							Usually	Sometimes	Difficult	Not too sure how to add an allergy onto epic	Very important	Helps to protect patient safety	Doing it in a conducive and quiet environment		Resident
Less than 6 months	Slightly confident	not had training on specific ways to use epic and not had enough experience	Both of the above	Usually	Rarely	Never	Neither easy nor difficult		Very important	to easily find out information about patients	Always	Neither easy nor difficult	its a bit clunky	Very important	so i know what drugs the patient is on, as i need to change their drugs very often in my clinics	Always	Rarely	Never	Easy		Very important	to prevent adverse reactions		when a drug isnt on the system or i cant find a diagnosis or allergy	Resident
More than 2 years	Quite confident	I have used Epic extensively over the last 4 years	Inpatient																						Resident
More than 2 years	Not at all confident	Never properly taught in epic induction	Inpatient		Sometimes	Usually	Difficult	Time consuming	Very important	Effects all aspects of care e.g. from diagnosis and management, through to follow up							Sometimes	Usually	Neither easy nor difficult		Very important	Safety risk	Easy, quick and clear visualisation of results	Easy, quick and clear visualisation of results	Consultant
More than 2 years	Quite confident	practice, and we are interested in entering structured data for extraction into a UCLH infection biobank which we are setting up and the international Geosentinel database	Outpatient	Usually			Easy		Very important		Rarely	Neither easy nor difficult		Important		Usually			Easy		Very important		common diagnoses	some of the listings could be improved- rare conditions	Consultant
Less than 6 months	Slightly confident		Inpatient		Usually	Always	Easy		Very unimportant	Allows ease of coding diagnoses/ reviewing key issues during an admission							Usually	Usually	Easy		Very important				Resident
More than 2 years	Somewhat confident		Outpatient	Never			Difficult		Neither important nor unimportant		Never	Difficult		Important		Sometimes			Neither easy nor difficult		Neither important nor unimportant				Consultant
6 months to 1 year	Quite confident	I do this routinely for my clinics	Outpatient	Always			Easy	easy to type it in but you do not always get the exact option you want - however it is time consuming	Very important	Very important for reimbursement purposes, for audit and research, and for accuracy of medical records	Rarely	Difficult	lots of options including routes of administration, this takes a lot of time	Important	accuracy of records, to prevent polypharmacy when patients are under many specialists this needs to be kept up to date	Sometimes			Neither easy nor difficult	not so used to doing this - more used to documenting it in my notes unless prompted	Very important	for patient care important to know about drug allergies, however sometimes intolerances are marked as allergies and this needs to be documented more accurately	prediction of what you are typing, easy to add or remove and to add more detail	accuracy of responses- given too many snomed codes and difficult to choose the right one, sometimes the exact diagnosis is not avaialble and sometimes the more updated classifications are not available	Consultant
Less than 6 months	Slightly confident	too many places to try and pull information from. tabs are hidden or missed	Both of the above	Rarely	Rarely	Sometimes	Very difficult	Separate tab. no quick way to enter or confirm. No global view of each note	Very important	Allows a full picture to be made and to address multiple cross speciality issues	Sometimes	Easy	all on orders tab	Very important	allows to see all information	Sometimes	Usually	Sometimes	Easy	Tab on the side is easy to acess	Very important	Prevents incidents	Quick links or suggestions like email suggestions	Full page with all details	Resident
6 months to 1 year	Slightly confident	Don't really do it on a day-day basis, not sure how to	Both of the above	Usually	Rarely	Rarely	Difficult	Too many boxes	Important	information not lost, more efficient, continuity	Never	Difficult	Don't remember how to. Not needed in my role	Important	saves time, continuity as long as it's kept up to date	Sometimes	Sometimes	Rarely	Easy	do it reasonably frequently therefore have figured out how to.	Important		clarity, ease of finding coded data, quick process		Resident
Less than 6 months	Not at all confident	I'm sure if I know how to do it. I don't think this was included in the Epic training I attended.	Inpatient		Never	Never	Difficult	I don't think I have done this before	Very important	It's easier to access the information and prevents mistakes and the lost of relevant information.							Never	Never	Difficult	I don't think I have done this before	Very important	It avoids mistakes and possible harm to patients.	Structured way of doing it.	Easier system.	Other
More than 2 years	Quite confident	done it a fair bit	Both of the above	Usually	Never	Never	Easy	have done it often	Important	useful for overview	Never	Neither easy nor difficult	don't do it	Important	helpful for audit	Rarely	Never	Never	Difficult	don't use it	Very important	key safety issue	diagnoses	navigability of EPIC remains a feature of habit - I do the same thing all the time and am not making use of even a fraction of the functionality	Consultant
More than 2 years	Quite confident	Epic builder	Both of the above	Always	Sometimes	Never	Easy		Very important	Research/audit/service improvement rely on structured data	Sometimes	Neither easy nor difficult	Takes time to put correct dose	Very important	Safety	Usually	Sometimes	Never	Easy	Easy to find in epic as on storyboard	Important		Ease of access, minimal number ofclicks and changing between navigators	Improve userbility to improve data input on day to day activity	Consultant
More than 2 years	Somewhat confident	I am used to entering structured data into EPIC but feel I could do better	Both of the above	Rarely	Rarely	Usually	Difficult	Can be clunky and sometimes difficult to find the right phrase/code for the problem	Important	Useful to be able to clinically code correctly and save information in a useful way about peoples' medical problems	Never	Neither easy nor difficult	I have never done this	Important	Important to have up to date information about medications to help make decisions	Sometimes	Sometimes	Usually	Easy		Important				Consultant
More than 2 years	Extremely confident	physician builder with a lot of experience in epic	Both of the above	Sometimes	Usually	Sometimes	Difficult	cannot read information and write into problem list at the same time	Very unimportant	research, QI, coding, patient safety, patient care	Sometimes	Difficult	built for doctors and pharmacists and nurses at same time confusing views	Very important	patient safety	Usually	Sometimes	Rarely	Neither easy nor difficult	fair amount of clicking but as not as frequent less difficult to use	Very important	patient safety	fewest clicks most intuitive design	make it faster to input structured data but in a way that facilitates a move towards clinicians spending time refocusing towards the problem list rather than a data dump of diagnoses that are not reviewed	Resident
More than 2 years	Quite confident	I frequently use smart phrases in my daily clinical activity. I always check Problem List (wiriting notes, doing referrals, smart phrases) and update it when appropriate / needed.	Both of the above	Always	Always	Always	Easy	SOme diagnosis & problems difficult to find for a variety of reasons (spelling, for example). Overall, wide range of problems therefore, easy to find most of the diagnosis needed.	Very important	Helps in standardising notes, report, letters and summaries. Improves patients' safety (easy access, better documentation) and helps in collecting data for audits and research	Usually	Easy	Overall easy to use. Sometimes difficult to find some medications, mainly due to spelling.	Very important	Helps in standardising plans and treaments, improves patients care.	Sometimes	Sometimes	Sometimes	Very easy	Very easy to find. And frequently pops out (when prescribing for example)	Very important	Improves patients' safety	Adequate spelling, predictive texting.	Spelling	Resident
1 to 2 years	Somewhat confident	Sometimes difficult to find the time and the appropriate SNOMED CT terms	Inpatient		Sometimes	Sometimes	Difficult	Difficult to differentiate between PMH / new problems	Very important	Makes it easier for staff to handover data							Sometimes	Sometimes	Easy	Simple to add	Very important	Good for flagging when prescribing	Nice to have problems list easily accessible on left of EPIC	Could be easier to insert specifically PMH / current / old problems and like the idea of them making suggested SNOMED terms based on your word	Resident
																									Other
1 to 2 years	Somewhat confident	Quite a large interface that is not intuitive	Inpatient		Sometimes	Sometimes	Difficult		Important								Sometimes	Sometimes	Difficult		Very important		Lists, Automatic coding	Integration into note taking	Consultant
1 to 2 years	Somewhat confident	If shown properly I can follow what is taught on computers	Outpatient	Sometimes			Easy	Click on the tab and add information	Important	Funding, easy accessing information, continuity	Never	Neither easy nor difficult	Not sure how to do it	Important	Medication changes can lead to errors impacting patient safety	Usually			Very easy	Extremely simple	Very important	Can lead to patient harm if not documented correctly			Resident
More than 2 years	Quite confident		Outpatient	Always			Very easy	However I only usually input the problem I am seeing them for, not the rest of their PMH which is why I want to help this study as that would be great and quick to do (it seems!)	Very important	Improves crossover and continuity of care for patients in their healthcare journeys	Sometimes	Easy	Time consuming in the actual clinic appt doing each individual med and dose (if known)	Very important	Same as before crossover and continuity of care	Always			Very easy		Very important		Not too many different options/tabs/things to choose	EPIC has way too many functions that are not really used in UK healthcare - so it could be more streamlined and made simpler (although not sure if this is a thing that can be done within the epic build)	Other
6 months to 1 year	Somewhat confident		Both of the above	Rarely	Sometimes	Usually	Difficult	The 'problems' tab cannot be viewed in the right hand panel, and therefore you cannot enter problems and have notes open at the same time. This requires lots of flicking between notes and problems which is time consuming, making me less likely to do it	Important	Standardisation, continuity, financially important	Usually	Easy		Important		Usually	Usually	Usually	Easy	Information easily carried between different data entry environments; limited amount of data for eahc entry makes it easy to remember if not auto-populated	Very important	avoids never events			Resident
More than 2 years	Quite confident	I have worked at UcH since 2020. Familiar with EPIC since May 2020 and Addenbrookes medical student days	Both of the above	Sometimes	Rarely	Usually	Difficult	Time consuming and interrupts flow of my thought process of crafting a WR note or clerking	Very important	Very important but time consuming and I enjoy the creativity of free texting my own problem list. Gives me ownership and imparts my part of critical thinking into the patients notes.	Always	Very easy	This is much easier than problem lists and much more helpful and reduces drug errors!	Very important	reduces drug errors	Always	Usually	Sometimes	Very easy		Very important		Free texting	Less specific - sometimes the option box doesn’t even provide the specific problem the patient has. to code	Resident
Less than 6 months	Slightly confident	New to the system	Outpatient	Rarely			Difficult	Not very intuitive	Important	For continuity of patient care and safety	Rarely	Neither easy nor difficult	Time consuming	Very unimportant	To ensure patient safety and spot interactions	Rarely			Difficult	Details always not available	Very important	Safety	Ability to dictate	More streamlined and linked to notes	Consultant
More than 2 years	Somewhat confident	Sometimes I am unable to find the right terminology/diagnosis	Outpatient	Sometimes			Neither easy nor difficult	The diagnostic criteria. Is not always up-to-date	Important	This will help the clinical assessment and avoid duplication specially in the conditions with multisystemic manifestations	Sometimes	Neither easy nor difficult	This is mainly due to time pressure in the clinic	Important		Sometimes			Neither easy nor difficult		Important		As I see patients with complex multisystemic manifestations. I concentrate on creating good notes/letter as this can not be edited by other users. It would be ideal if AI would be able to extract the information and populates Epic with the information from the notes	In hereditary connective tissue diseases, the updated diagnostic criteria terminology is not available on Epic	Consultant
More than 2 years	Quite confident		Outpatient	Always			Very easy		Important	for my disease, i do not enter details for other diseases but do include in the problem list	Usually	Easy		Important		Usually			Very easy	sometimes on the phone i might forget for some reason	Very important		free text about the disease, lots of opportunity to add detail	too many clicks	Consultant
6 months to 1 year	Somewhat confident		Both of the above	Sometimes	Never	Rarely	Neither easy nor difficult	Not the most intuitive, needs a few clicks	Important	Helpful for reference, simplifies things in the long run	Sometimes	Difficult	Lot of clicking	Important	But it has to be kept up to date, would be helpful if can integrate into GP data	Usually	Rarely	Never	Easy		Very important		Allergies	Medications - big faff	Resident
More than 2 years	Somewhat confident	don't do it very often	Outpatient	Never			Difficult	too long and sometimes cannot find the diagnosis I need	Very important	aids in audit/research/own data collection	Never	Neither easy nor difficult	never use it	Neither important nor unimportant	not soo relevant in my surgical practice	Sometimes			Easy	have used multiple times	Very important		improves notes for the future	fiddly/difficult to find diagnoses at times	Consultant
More than 2 years	Extremely confident	Regular use	Both of the above	Always	Always	Usually	Very easy	It is an intuitive process	Very important	It allows continuity of care and provides a more efficient process for future encounters	Always	Very easy	It is an intuitive system	Very important	Allows continuity of care and improves efficiency for future encounters	Always	Usually	Usually	Very easy	Simple process	Very important	Patient safety	Allows the problem and the outline to be entered	Not all diagnoses are available	Consultant
Less than 6 months	Slightly confident	Not very familiar with the EPIC system	Inpatient		Rarely	Rarely	Neither easy nor difficult	Not very familiar with the system	Very important	Really important to ensure clinical problems are appropriate addressed, to maintain good handovers between providers, for audit and research purposes.							Usually	Sometimes	Neither easy nor difficult	Not very familiar with EPIC	Very important	Important to avoid medical errors	Still very new to EPIC - don't know what works particularly well for me	More intuitive interface. Capacity to be automatically updated as the patient's condition progresses.	Resident
1 to 2 years	Somewhat confident		Both of the above	Sometimes	Rarely	Rarely	Neither easy nor difficult		Important		Never	Very difficult		Important		Usually	Usually	Usually	Easy		Very important	to ensure that these are easily accesible	drop down menus, word recognition	There are often many different options for a single disease which makes it difficult to know which to pick	Consultant
1 to 2 years	Somewhat confident	I use smartntext to help me remember what i need to ask patient. I dont freehand many things so some things can be quite repeptetive.	Outpatient	Sometimes			Easy	I add problems to lists as needed. Not often that is needed from me however.	Very important	Helps to communicate and see problems right away.	Rarely	Easy	Most women i see do not take medication. If they do i document. But doctors are mainly the ones who document medications.	Very important		Always			Very easy	Probably most important part of record.always check and document although not every appt as info doesnt change so much.	Very important		Smart text. Helps to make sure all boxes are ticked and inportant questions asked.	More tailed smart text to the trust.	Other
Less than 6 months	Slightly confident	No proper training	Inpatient		Rarely	Rarely	Difficult		Very important								Rarely	Rarely	Neither easy nor difficult		Very important				Resident
6 months to 1 year	Somewhat confident	I am capable of it but do not always have the time to do so	Inpatient		Always	Sometimes	Difficult	I have only tried once or twice to change the problem list and have struggled to change the order of issues	Very unimportant								Usually	Never	Easy		Very important		Numbered system starting with reason for admission then problems in priority order. The tab function on keyboard is useful to add secondary points	I may occasionally not have time to update problem lists with latest management and so it is left unedited. Problem lists often have too much information in them and so I may delete them and do my own	Resident
1 to 2 years	Quite confident	Familiarity with the system with daily use	Inpatient		Sometimes	Rarely	Difficult		Important								Always	Rarely	Very easy		Very important				Resident
More than 2 years	Somewhat confident	using epic for many years	Both of the above	Rarely	Rarely	Rarely	Very difficult	doesn't identify the specific diagnosis	Very important	Helps future visits	Rarely	Difficult	too time consuming	Very important	critical	Always	Usually	Rarely	Neither easy nor difficult	it often auto populates	Very important	can be life threatening	free text identification - Diagnosis - how it affects the patient	Pre selected lists of common diagnoses	Consultant
More than 2 years	Quite confident		Both of the above	Always	Rarely	Never	Easy		Very important																Consultant
More than 2 years	Quite confident	Working with colleagues such as Dr Shah who have expertise in utilising Epic for data analysis	Both of the above	Usually	Sometimes	Sometimes	Neither easy nor difficult	Sometimes hard to find accurate diagnosis. Some confusion around chronic vs acute/hospital problems	Important	To enable accurate coding for billing, audit and research	Usually	Neither easy nor difficult	Usually relatively easy, but some instances where medications appear to have been stopped rather than dosage changed	Very important	Medicine safety issue	Usually	Rarely	Rarely	Easy		Very important	Safety issue	The problem list is generally good and easy to use	Entries should by time-stamped so its clear when the diagnosis or problem happened	Consultant
Less than 6 months	Slightly confident	Uncertainty about the correct list/area on Epic to add information	Both of the above	Rarely	Sometimes	Never	Easy		Important		Never	Neither easy nor difficult		Important		Sometimes	Always	Sometimes	Easy		Very important		Quick to use		Resident
More than 2 years	Somewhat confident	Haven't had time to really upskill on EPIC	Both of the above	Rarely	Rarely	Rarely	Neither easy nor difficult	Tabs keep moving on your epic screen with updates and lack of use. Don't have time to search	Important	Coding / data / big population data / refinement of own services to know what the issues are with our patient group	Rarely	Difficult	Time consuming and unclear if the data I have added goes to the correct part	Important	data / safe prescribing / medication reviews accuracy	Sometimes	Rarely	Rarely	Neither easy nor difficult		Important		if what i'm looking for on the problem list appears easily and it is what I want to enter. Easy to see lists of issues	things are quite coded to what the actual problem is, lists can contain too much information which makes it difficult to read / process quickly	Consultant
1 to 2 years	Quite confident	I feel confident using Epic, but I am sure there are some useful aspects of Epic that I have not yet come across in my practice	Both of the above	Never	Usually	Always	Easy	It is time consuming, but I find it easy to do. It is a bit clunky as you have to click between various screens, so if someone has a lot of information to add for a problem or multiple problems, it can be time consuming	Very important	Important on a discharge summary so that the GP can receive information in a clear structured way to inform them what happened during a patient's hospital admission or clinic visit. And important for clinicians, as the problems pull through to the next hospital admission so it is easier to understand what a patient's PMH is.	Rarely	Neither easy nor difficult	I have only entered medications a couple of times when in clinic, but I do believe this is important and I should do it more frequently going forwards	Very important	Ease of prescribing on admission to hospital, clear list of discharge medications for GP at point of discharge, clear information about any medication changes made in clinic when there is only a letter and no separate medication list sent to the GP	Never	Rarely	Never	Neither easy nor difficult	I have not had to use this interface very often, mainly because most allergies are already listed and I have rarely come across a new allergy that needs to be added to a patient's record	Very important	To ensure patient safety	I think it is quite straightforward and Epic as a whole is quite easy to use	The need to click between different tabs on Epic when inputting information	Other
1 to 2 years	Quite confident		Inpatient		Sometimes	Always	Neither easy nor difficult		Very important	It is easier for clinicians to keep track of patients if there is an active problems list being regularly updated for each patient, makes clerking easier also.							Sometimes	Sometimes	Very easy		Very important	Good to keep track of patient allergies for future encounters/visits to the hospital, prevents contraindicated medications from being prescribed		Signposting (in the way that MiADE suggests) would allow for regular updating of patients problems list and allergies with ease and would save time for clinicians, this could maybe also be used to incorporate VTE risk assessment and drug reconciliation from the clerking note in the future.	Resident
6 months to 1 year	Slightly confident	I use technology in my daily life so don’t have significant difficulty using and learning new things on the computer system if instructions are clear.	Inpatient		Sometimes	Sometimes	Easy	As long as you can find the appropriate problem in the list, it is not too difficult	Very important	For continuity of care, for accurate records, to give good care							Sometimes	Sometimes	Easy	Haven’t been in situations to enter new allergies. I try to update details of allergies (e.g. nature) if it is not documented	Very important	Can be life threatening if not picked up	Problem lists are useful if everyone makes an effort to make sure it is up to date.	There is not enough time to update problem lists sometimes, especially when workload is high. Ward rounds are often fast paced so not enough time to update problem lists.	Resident
More than 2 years	Extremely confident	My technical skills, my attention to detail, real-world experience and proficiency in working with digital tools and databases.	Outpatient	Usually			Easy	it was a tad bit easier before the recent update. If I need to do less clicks to action something, the easier it is for me	Very important	Structured data allows for quick and accurate access to medical history, important for efficient healthcare as well as data analysis and research purposes	Never	Difficult	cumbersome on EPIC	Neither important nor unimportant	I usually document medication in my notes	Always			Very easy	quite easy. has its own little box on the side. less clicks required	Very important	incorrect or missing information can lead to major harm to patient's health	practical, easy access, uncomplicated processes, shortcuts, smart phrases/lists	less clicks, easy access to data entry points, reduced lag time between saves/accepts, organized, structured,clear data entry, hopefully AI taking over most of the steps	Resident
More than 2 years	Extremely confident	lots of experience with epic as clinician builder	Both of the above	Usually	Usually	Sometimes	Easy	i know where to find things on epic	Very important	important for research and care quality	Sometimes	Easy		Very important	extremely important	Rarely	Rarely	Rarely	Easy		Very important	alerts are important for providing	problem lists	more automation	Consultant
6 months to 1 year	Quite confident	I have used problem lists in the past, and have a WR template with all key information - although I still do not know how to use many of the features on Epic!	Inpatient		Rarely	Never	Easy	I have never made problem listing a routine part of practice - I generally enter/copy problems from previous ward rounds	Important	Important to see all diagnoses when considering causes and treatments of patients' problems, and in theory a good idea to have the problem list function for ease of use - but on the wards, clerking usually gives a full problem list of the most relevant acute and chronic issues							Sometimes	Never	Very easy	Always ask about med allergies when clerking - never/rarely on WR. V easy to enter into Epic	Very important	High risk of iatrogenic harm and easy to miss - Epic's feature of warning when prescribing is helpful for allergies	Useful to see full past list in clerking section of Epic	Not generally used on ward in my experience, sometimes (particularly in elder patients) oversaturated with information, much of which is less relevant and difficult to fully digest	Resident
More than 2 years	Quite confident		Both of the above	Usually	Rarely	Never	Neither easy nor difficult		Very important		Usually	Difficult	options for medication history are the same detail as for prescribing (too much)	Important		Sometimes	Never	Never	Easy		Important		often the desired term only obtainable by database lookup searCH		Consultant
More than 2 years	Slightly confident	Don't use it in my clinical flow as often incomplete	Outpatient	Sometimes			Difficult	often incomplete and looks cluttered on my letters	Important	helps contextualise consultation	Always	Very difficult	as above - looks cluttered when using structured entry, end up inputting myself	Very unimportant	need accurate medication data	Rarely			Neither easy nor difficult	don't usually record this unless relevant to medications I'm using	Neither important nor unimportant		Bullet points	pull data from prior letters, and input in a structured and clean format	Consultant
More than 2 years	Quite confident	experience with problem list	Both of the above	Rarely	Rarely	Rarely	Very difficult	Cannot find adequate problem names/ descriptions by searching	Very important	Quality of health information for primary and secondary use	Rarely	Difficult		Very important		Usually	Always	Always	Easy		Very important		ability to add details to a problem e.g. investigations	better search function	Resident
1 to 2 years	Quite confident	Quite familiar with entering day-to-day data, confident that I would be able to interact with areas I'm less familiar with if given brief education/observation	Both of the above	Rarely	Usually	Always	Easy	Usually straight-forward process, occasionally challenging to find appropriate options in problem lists	Very important	Massively facilitates quick and accurate awareness of patient's issues	Rarely	Neither easy nor difficult	Can be challenging to find correct areas for data entry	Very important		Rarely	Usually	Rarely	Very easy	Usually documented already from previous admissions	Very important	Prevents catastrophic reactions	Dedicating specific times to update the system eg before WR for new patients	The ability to open notes to review and copy issues while filling problem lists	Resident
6 months to 1 year	Quite confident	I find Epic relatively easy to navigate and intuitive.	Inpatient		Sometimes	Sometimes	Neither easy nor difficult	I would say time is the biggest limiting factor - during a busy ward round or large job list it is difficult to find time to update a patient's problem list.	Very unimportant	It is important for ensuring patients are receiving adequate care as their current inpatient problems can be quicky identified in addition to relevant past medical history. Additionally it makes identifying appropriate patients for quality improvement projects simpler.							Always	Rarely	Very easy	I find updating allergy information straight forward on Epic.	Very important	It is important that allergies are clearly and completely documented so that they are not exposed to potentially life-threatening substances.	A simple and quick system that is easy to locate and update.	Having the problems list more easily accessible like the allergies on the side menu on Epic.	Resident
More than 2 years	Extremely confident	I have been involved in developing and implementing structured data collection within EPIC for the past 3 years in a novel clinical service	Outpatient	Always			Easy	Familiarity - but not very easy as mapping of codes onto useful clinical diagnoses not great for some problems. In addition - some common	Very important	Epidemiology, resource allocation, identification of structural barriers to healthcare access (social determinants etc) and to understand population needs in local area for informing future service planning / funding	Usually	Easy	It is easy, but the use of specific formulations makes this hard to manage - for example trying to change a dose of a medication where the preparation then needs to be altered even though the dose remains the same. Similarly - where dosages require two strength tablets of the same agent - eg levothyroxine. It is incredibly difficult to alter this efficiently., I usually bypass this by using the g…	Very important	Aas above - epidemiological / resource allocation / audit / clinical standards etc	Usually			Neither easy nor difficult	Idiosyncratic reactions hard to record - and also simple classes - eg opiates / opiods can bring up some rather strange options that make it hard to generate a useful data point.	Very important	as before	Simplicity of terminology - bringing with it the tension of data / noise if considering nuanced research questions / service audits and evaluations.	An improved method to have locally agreed terminology mapped on to existing coding systems - eg there is no option for a diagnosis of ""hypermobility"" alone - and instead specific diagnostic terms must be inputted prior to a formal diagnosis being achieved	Consultant
More than 2 years	Quite confident	confident in being able to enter structured data, but EPIC not always configured to enable this	Both of the above	Usually	Usually	Usually	Difficult	entering is fairly easy, but differentiating between in-patient problem, PMH etc not clear.	Very important	balance to be had but structured data is key for informing quality improvement and research	Rarely	Difficult	I rarely do it in an outpatient setting. From Infection perspective it is very challenging to enter antibiotics / interpret antibiotic episodes in EPIC (antibiotics change during an episode, fall off chart for a dose, can't easily carry over from in-patients to out-patients etc)	Important	to understand antibiotic episodes for a patient - start date, end date, indication, switches, reason for switches etc.	Sometimes	Sometimes	Sometimes	Neither easy nor difficult	updating is difficult - when patient does not have a true allergy difficult to remove.	Important	accurate data is important - but inaccurate penicillin allergy is associated with healthcare costs, and potential harm for patient - Abi Das is working on this	limiting number of clicks or having to move between screens	lots - but difficult to specify in this format	Consultant
More than 2 years	Not at all confident	I don’t think I’ve ever used this before	Both of the above	Never	Never	Sometimes	Neither easy nor difficult		Neither important nor unimportant		Never	Difficult		Neither important nor unimportant		Never	Rarely	Sometimes	Easy		Very important				Consultant
More than 2 years	Somewhat confident	I never have enough time to do it properly and I don't find the data in the problem list for example pulls into the note I then want to send to the gp.	Outpatient	Sometimes			Neither easy nor difficult		Important		Sometimes	Easy		Important		Usually			Easy		Very important		allergies and meds are easier to enter	Problem list and updating and making it pull into a letter for a gp	Consultant

## Sheet: post_dictionary
variable	description
Q3.1	How many weeks have you been using the MiADE system?
Q4.1	What setting have you been using MiADE in?
Q5.2	How frequently did you use MiADE for entering problem list entries or diagnoses?
Q5.3	When using MiADE for entering problems or diagnoses, were the suggested SNOMED CT concepts correct?
Q5.4	How easy or difficult did you find it to use the MiADE system for entering problems or diagnoses?
Q5.5	How useful did you find the MiADE system for entering problems or diagnoses?
Q6.2	What works well for you? Please specify below.
Q6.3	What could be improved? Please specify below.
Q7.1	What difference has MiADE made to you being able to enter structured data? Please specify below.
Q8.1	Is there any other information you would like to share about your experience using MiADE, the trial or anything else? Please state below.
profession	Profession and seniority of clinical user

## Sheet: post_data
Q3.1	Q4.1	Q5.2	Q5.3	Q5.4	Q5.5	Q6.2	Q6.3	Q7.1	Q8.1	profession
10	Both of the above	Rarely	Usually	Neither easy nor difficult	Very useful	easy recognition of diseases		simplify notes on ward rounds		Resident
8	Outpatient	Never	Never	Neither easy nor difficult	Slightly useful			I hadnt really noticed it but will try and engage more in future		Consultant
2	Outpatient	Sometimes	Usually	Easy	Very useful	Adding problems is easier	It takes a while to scan the note and this can cause delays. It brings up problems already charted.	Its made it easier but it has added to time to my clinic encounter	No	Consultant
14	Both of the above	Always	Sometimes	Easy	Very useful	Recognises conditions and diseases and prompts me to add it/them to Problem List	In obstetrics, it recognises as ""Problems"" too many non-problems	I am a ""fan"" of the Probel List and keep reviewing/updating it all the time, its usually the 1st thing I check when I open patient's notes; therefore, has not made a great difference. But I can see the potential and think will make a great difference in the documentation of those clinicians that don't regularly review or update the Problem List	It slows down a bit the documentation process, when reviewing the notes	Resident
3	Inpatient	Sometimes	Sometimes	Easy	Very useful	Easy to use, much quicker than manually adding problems	Some issues with picking up conditions - haven’t been able to find when or why or a specific problem	Enjoy the principle and use of it, think it will be really useful and encourage coding		Resident
2	Outpatient	Never	Usually	Very difficult	Not at all useful		It did not pick up anything in 3 out of 4 patients. Didn't pick up any medications in any of the patients	N/A	N/A	Consultant
3	Both of the above	Never	Rarely	Neither easy nor difficult	Not at all useful	I use a lot of repetitive text and have people with diagnosis already. I rarely diagnose people in my line of work.	I’m not sure as i didn’t find it useful at all. It’s not intuitive in any way or adapts to my type of writing.	Slowed down signing of my note while it’s processing the note itself.	Not sure how but it’s needs to be smarter. Not every word is a diagnosis and smart text for 10 women a day does not diagnose everyone with same condition. I have texted to exclude problems ( nil SROM, pvb or RFM) but maiden assumes I need diagnosis for that. Nightly be more useful to drs giving primary care. Useless to me during follow ups. Need to look into it more when doing booking if it would…	Other
4	Both of the above	Rarely	Rarely	Neither easy nor difficult	Not at all useful	I think it is not intuitive enough yet for me to use, I prefer currently to enter the problems manually to the problem list	Some of the suggestions from Miade don't make sense e.g. suggesting falls or covid for all patients, despite that not being listed as a problem. Also, some of the suggestions have numbers at the front e.g. 00falls and then when you go to select it, it says that SNOMED code doesn't exist	I don't think it has yet	N/A	Other
3	Outpatient	Sometimes	Sometimes	Easy	Moderately useful	I like that it can pretty much find all the medical problems patient has especially diseases like diabetes or asthma. For ENT problems, I had to amend them. finds rhinitis then I need to specify which rhinitis it is choosing from the list. when I say septum deviaiton, it can't find it for some reason. but the reason might be that I mention it in the examination findings maybe? if I clearly write …	It is slow. In a busy clinic where each minute matters, I sometimes don't wait for it and enter problems the way I used to to. if it becomes faster it would be amazing. in the future, if it can detect allergies that would also be great. I am doing an audit in clinical procedure coding entries by clinicians. Is there any way this could be expanded to procedure entries in EPIC?	mainly documentation of patient comorbidities. I would normally not enter them as a problem on EPIC but just mention them in my notes. My ENT diagnoses on a daily bases are quite few (deviated septum, allergic rhinitis, sinusitis) these are already in my shortcut problem/diagnoses list. However, I would not look for non-ENT problems in a busy outpatients clinics. Miade lets me do that. there were…	I think it's a fantastic feature and I am hoping one day with expanded features it will shorten our screen time significantly so we can spend more time with the patient instead of looking at the screen	Resident
12	Inpatient	Sometimes	Sometimes	Easy	Slightly useful	Easy to use and quick	Often inaccurate or leaves out diagnoses even when they’re entered in a way that should be legible to the system eg without blank lines	When problems are recognised by the system, it makes coding a problem list into Epic a lot easier and faster		Resident
6	Outpatient	Rarely	Usually	Neither easy nor difficult	Slightly useful	The system did suggest some appropriate diagnoses, and picked up new medications when they were in a list form copied from the London Care Record	The MiADE system does not work well for the workflows where I have already listed the diagnoses, and entered medications in the chart as discrete elements already. As such, it had limited utility for my own personal use. However, for those who still write long form notes or dicate in sections without doing the data entry workflows, I can see that the system will improve the generic data for clini…	Not really any as I enter structured data so frequently already		Consultant
4	Outpatient	Rarely	Usually	Neither easy nor difficult	Moderately useful		Speed and not getting stuck reading note	I normally enter structured data in clinic. Some concepts are not picked up in the note		Consultant
